# Supplementary material for: Morphological, Histological and Ultrastructural Characterization of the Common Dolphin’s Adrenal Glands
Source: Vet Sci. 2026 Apr 2;13(4):348. doi: 10.3390/vetsci13040348 (PMC13120033; doi:10.3390/vetsci13040348)
Supplement: Supplementary file 1 [file vetsci-13-00348-s001.zip]

Archive with 1 entries (1 files):
- vetsci-4211945-supplementary.pdf
